# Supplementary material for: Perioperative body weight change is associated with in-hospital mortality in cardiac surgical patients with postoperative acute kidney injury
Source: PLoS One. 2017 Nov 17;12(11):e0187280. doi: 10.1371/journal.pone.0187280 (PMC5693407; doi:10.1371/journal.pone.0187280)
Supplement: S1 Appendix — (XLSX) [file pone.0187280.s001.xlsx]

## Sheet: CVS188, no missing data(全部)
ID	BH	BSA	BMI	age	Sex	admission to op day	op to RRT day	IABP	CPR	DM	HTN	cirrhosis	CAD	PAOD	HF_NYHA	COPD	CKD	CVA	Cancer	Smoking	Ch_Sc	Whole Blood	PRBC	FFP	Plt	Cryo	Diuretics	Etiology	Etiology_AKI_Shock	Etiology_AKI_Sepsis	modality	Ad_BT	Ad_RR	Ad_HR	Ad_SBP	Ad_DBP	Ad_MAP	Ad_GCS	Ad_Bil	Ad_BUN	Ad_Cre	Ad_eGFR	Ad_Na	Ad_K	Ad_GOT	Ad_WBC	Ad_Hb	Ad_Hct	Ad_Plt
24	152	1.41	20.39	30.9	2	8	4	0	0	0	0	0	0	0	3	0	0	0	0	0	1	0	15	3	6	6	0	0	1	0	2	35.7	32	82	141	83	102.3	15	3.6	18.7	1.1	60.43	134	4	34	7860	20	60	136
1	150	1.26	16.44	72	2	7	1	1	0	1	0	0	0	0	2	0	0	0	0	0	2	0	0	6	6	0	1	0	1	0	2	36.4	22	84	110	82	91.33	15	7.42	46.9	1.7	33.29	126	4.2	625	8670	15.9	46.6	137
3	148	1.26	17.35	68	2	8	4	0	0	1	0	0	0	0	2	0	0	0	0	0	2	0	0	3	6	0	1	0	1	0	2	36.2	24	104	120	70	86.67	15	0.9	14.4	0.6	106.64	126	3.3	26	21170	13.4	38.5	241
11	140	1.24	20.41	70	2	5	1	0	0	1	0	0	0	0	2	0	0	0	0	0	2	0	0	3	0	3	1	0	1	0	2	37.8	26	82	128	68	88	15	3.14	15.1	1.1	50.93	131	3.3	34	4700	9.8	29.7	104
53	150	1.37	20.04	83.9	2	5	3	0	0	0	0	0	0	0	3	0	1	0	1	0	10	0	3	0	6	0	1	0	1	0	4	36.2	24	98	144	86	105.3	15	1.24	82	2.86	21.19	136	3.4	15.3333	5460	9.9	31.4	140
13	155	1.37	17.81	69	2	14	2	0	0	0	0	0	0	0	0	0	0	0	0	0	0	0	0	3	12	0	1	0	1	0	2	36.8	18	64	95	53	67	15	2.14	43.7	1.3	42.15	133	3.6	51	4420	8.2	24.7	151
4	148	1.3	18.72	65	2	7	1	0	0	0	0	1	0	0	1	0	0	0	0	0	0	0	0	0	0	0	0	0	1	0	0	36.7	20	67	135	70	91.67	15	0.77	77	4.3	10.76	140	4.7	33	3470	9.5	28.1	74
21	150.6	1.33	18.34	80	1	8	1	0	0	0	1	0	0	0	1	0	0	0	0	0	0	0	2	3	3	0	0	0	1	0	0	36.2	16	80	124	84	97.33	15	0.45	79.2	4	15.81	134	6.1	20	8120	9.6	28.6	446
32	130	1.18	23.96	75	2	4	1	0	0	1	1	0	0	0	1	0	0	0	0	0	1	0	0	0	3	0	1	0	1	0	2	35.8	24	64	140	80	100	15	0.2	32	0.9	65.79	143	6	182	10180	10.5	31.2	168
17	157.2	1.43	18.66	28	2	3	1	0	0	0	0	0	1	0	2	0	0	0	0	0	1	0	0	3	12	0	0	0	1	0	0	37.7	20	119	139	102	114.33	15	0.58	73.9	2.7	19.45	139	4.6	11	7290	9.1	29.1	156
15	150	1.3	17.78	77.6	2	5	2	0	0	0	1	0	0	0	1	0	1	0	0	0	6	0	0	0	0	0	0	0	1	0	3	36.5	16	80	163	104	123.6	15	0.48	77.1	6.4	6.62	135	5.2	32	8620	9.1	26.5	268
25	156	1.39	17.87	34	2	2	4	0	0	1	0	0	0	0	1	0	0	0	0	0	1	0	0	3	0	0	1	0	1	0	2	37	20	108	110	70	83.33	15	1.7	20.6	1.1	50.17	139	3.5	18	4430	8.1	29.3	123
82	154	1.39	18.68	65.6	1	1	3	0	0	0	1	0	1	0	2	0	0	0	0	1	5	0	4	12	12	0	1		0	0	4	36.1	18	90	114	74	87.33	15	0.51	34.9	1.5	48.01	140	4.4	17	6930	11.3	35.5	173
26	161	1.44	17.21	85	1	7	1	0	0	1	1	0	0	0	2	0	0	0	0	0	2	0	0	4	14	0	0	0	1	0	3	37.1	24	96	174	98	123.33	15	0.7	24.6	1.8	42.66	137	4.4	92	11620	10.6	31.2	324
77	168.4	1.48	15.55	25	1	1	2	0	0	0	0	0	0	0	1	0	0	0	0	0	0	0	6	3	12	0	1	1	0	1	3	36.3	23	92	106	68	80.67	15	1.04	11.1	0.7	123.11	139	4.6	15	6630	12	47.9	356
31	159	1.43	17.92	50	1	1	1	0	0	1	0	0	0	0	2	0	0	0	0	0	2	3	0	9	12	0	0	0	1	0	2	36.2	18	84	132	80	97.33	15	0.77	13.8	1.1	69.36	142	4.4	25	6880	18	50.5	164
60	168	1.49	16.01	66	1	13	1	0	0	1	0	0	0	0	2	0	0	0	0	0	2	0	0	3	6	0	1		0	0	2	37.2	14	68	140	90	106.67	15	1.1	126	8.7	6.7	142	3.4	150	6310	9.7	30.1	216
43	150	1.39	20.58	63	2	11	1	0	0	1	0	0	0	0	2	0	0	0	0	0	2	0	0	2.5	6	0	1	0	1	0	2	36.4	22	62	102	40	60.67	15	0.41	54.4	1	62.38	143	5.6	36	12680	11.2	36.5	221
80	151.3	1.42	21.01	78	2	1	2	0	0	1	1	0	1	0	2	0	0	0	0	0	2	0	0	0	12	0	1	1	0	1	4	36.6	18	80	127	71	89.67	15	0.67	66	66	0.5	134	4.4	14	4420	12	35.9	313
531	165	1.74	24.79	71.3	1	8	1	0	0	1	1	0	1	0	3	0	1	0	0	0	9	0	6	2	9	0	1	0	1	0	4	36.2	19	54	112	60	77.33	15	1.205	119	6.19	9.32	134	4.7	31	10300	10.4	29.9	122
41	151	1.38	20.04	59	2	3	1	0	0	1	0	0	0	0	3	0	0	0	0	0	2	0	0	2	6	0	1	0	1	0	4	35.8	26	78	177	69	105	15	0.72	58.8	2.6	20.14	139	3.9	19	7020	8.5	27.8	166
23	148	1.39	21.82	83	2	1	5	0	0	1	1	0	0	0	1	0	0	0	0	0	1	0	0	6	12	0	1	0	1	0	2	36.7	24	66	95	43	60.33	15	1.6	22.4	1.6	39.99	139	4.2	48	13590	6.8	19.4	125
747	154	1.45	20.66	61	2	1	1	0	0	1	1	0	0	0	0	0	1	0	0	0	3	0	0	3	0	0	0		0	0	0	36	20	76	112	72	85.33	15	0.2	74.5	7.4	5.82	135	4	9	7840	11.3	34.1	193
48	146	1.39	22.8	78	2	6	1	0	0	1	0	0	0	0	2	0	0	0	0	0	2	0	0	3	0	0	1	0	1	0	2	36.8	22	92	110	60	76.67	15	1.04	74.9	2.9	19.99	138	5.3	33	2760	10.1	31.2	165
84	170	1.63	19.03	78.8	1	13	2	0	0	1	1	0	1	0	3	0	1	0	0	1	9	0	1	0	0	0	1	0	1	0	4	37.8	20	72	136	65	88.67	15	0.315	129	9.9	6.53	140	4.8	41	4430	6.6	19.6	198
115	138	1.33	25.26	85	2	8	6	0	0	1	0	0	0	0	1	0	0	0	0	0	1	0	0	3	3	0	1	0	1	0	2	37.8	24	86	140	60	86.67	15	0.4	19.5	1.1	50.29	137	4.5	30	7710	11	33.4	389
55	157	1.45	19.39	67.1	1	8	2	0	1	1	1	0	1	0	1	0	1	0	0	0	7	0	5	0	6	0	1		0	0	2	35.6	17	93	98	49	65.33	15	1.24	73	4.17	15.29	137	5.8	17.5	5460	8.5	25.5	170
107	158	1.49	20.03	73	2	9	4	0	0	1	0	0	0	0	0	0	0	0	0	0	1	0	0	3	3	0	1	0	1	0	2	37	14	68	131	72	91.67	15	2.4	94	3.5	14.37	129	4.7	29	11310	11	33.4	136
135	146	1.4	23.46	83	2	3	2	0	0	0	1	0	0	0	3	0	0	0	0	0	1	0	0	0	0	0	0	0	1	0	4	36.8	22	90	146	70	95.33	15	0.83	45	2.21	28.99	145	4.3	19	9980	9.3	28.5	199
64	153	1.46	21.79	75	2	4	1	1	0	1	0	0	0	0	2	0	0	0	0	0	2	0	0	0	0	0	1	0	1	0	2	37	20	74	140	80	100	15	0.7	26.3	1.7	45.98	138	4.8	25	7010	10.8	33.9	286
68	144.5	1.34	21.79	89	2	4	1	0	0	0	0	0	0	0	2	0	0	0	0	0	1	0	0	0	0	0	0		0	0	0	36.5	20	72	144	85	104.67	15	0.91	20.5	1.3	41.48	142	4.6	25	8350	12.4	38	292
70	170	1.58	17.65	75	1	12	1	0	0	0	0	0	1	0	2	0	0	0	0	1	1	0	0	6	12	0	0	1	1	1	0	36.2	30	80	110	50	70	15	0.48	88.6	4	15.64	133	5	43	8010	8.5	26	54
682	174.3	2.04	29.23	54.3	1	1	1	0	0	1	1	0	0	0	1	0	1	0	0	1	5	0	0	0	0	0	1	0	1	0	0	37.1	20	77	130	73	92	15	0.51	77	6.08	11.12	139	4.7	7	7800	11.4	34.8	228
72	155	1.48	21.31	75	2	3	1	0	0	1	0	0	0	0	3	0	0	0	0	0	2	0	0	6	12	0	0	0	1	0	2	36.8	20	134	73	53	59.67	15	1.04	63.3	1.9	35.82	125	6	62	5210	12.2	37.8	139
81	152	1.47	22.51	48	2	5	2	0	0	0	1	0	0	0	3	0	0	0	0	0	1	0	0	6	6	0	1	0	1	0	0	36.6	26	134	146	92	110	15	1.1	87.2	3.9	12.27	137	3.8	18	4870	8.7	29.3	201
176	150	1.52	25.51	74	2	4	2	0	0	0	1	0	0	0	2	0	0	0	0	0	1	0	1	3	6	0	1	1	0	1	2	36.3	35	60	130	33	65.33	15	2.935	43.95	2.2	23.37	136	4.9	41.5	9370	10.2	31.6	169
85	165	1.53	18.18	32.1	2	4	1	0	0	0	0	0	0	0	2	0	0	0	0	0	1	0	12	3	18	18	0	0	1	0	0	36.8	16	82	151	71	97.65	15	2.5	25.5	0.9	88.77	138	4.1	1159	16190	11.9	37.2	298
116	158	1.53	21.47	84	2	2	7	0	0	1	1	0	0	0	2	0	0	0	0	1	2	0	0	3	0	0	1	0	1	0	0	36.5	16	68	108	38	61.33	15	0.5	36.6	1.2	51.63	124	4.5	104	10870	8	24.6	156
229	159.5	1.53	20.6	78	1	2	2	0	0	0	0	0	0	0	2	0	0	0	0	0	1	0	0	3	6	0	1	1	0	1	4	35.6	18	72	109	73	85	15	0.35	29	1.2	62.4	140	4.4	23	6050	12	38.2	216
79	149	1.36	20.27	83	2	5	3	0	0	1	1	0	0	0	2	0	0	0	0	0	2	0	0	6	0	0	0	0	1	0	3	36.4	24	86	154	75	101.33	15	1.25	25.3	1.2	46.18	136	3.9	221	9220	11.1	36	90
124	155	1.45	20.4	65	2	1	3	0	0	0	0	0	0	0	3	0	0	0	0	0	1	0	3	6	15	3	1	0	1	0	2	36.5	18	80	123	80	94.33	15	0.37	15.2	1	71.8	138	4.2	47	5920	13.2	41.4	181
51	163	1.61	21.45	50	1	6	5	0	0	1	0	0	0	0	2	0	0	0	0	0	2	0	0	6	0	0	1	1	1	1	2	36	24	114	128	70	89.33	15	0.33	4.9	0.7	114.22	129	4	69	18940	11	34.2	535
151	155	1.5	22.06	79	2	12	6	0	0	1	1	0	0	0	2	0	0	0	0	0	2	0	0	3	6	0	1	0	1	0	2	37.4	16	72	137	68	91	15	0.52	94.6	3.15	15.94	136	4.6	21	10650	10.5	31.2	273
74	165	1.57	19.47	67	1	12	1	0	0	1	0	0	0	0	2	0	0	0	0	0	2	0	0	4	6	0	1	0	1	0	4	36.8	22	96	129	76	93.67	15	2.71	39.4	1.5	60.61	133	5.4	40	8540	9.8	32.5	251
131	149.2	1.46	23.85	75	2	3	1	0	0	1	1	0	0	0	1	0	0	0	0	0	1	0	0	0	12	0	0	0	1	0	4	35.7	22	58	108	59	75.33	15	0.71	80.2	4.3	11.54	136	4	40	9700	11.1	32.9	231
336	164	1.57	19.71	67	1	1	1	1	0	0	1	0	0	0	2	0	0	0	0	0	1	0	0	0	6	0	1	0	1	0	2	36.2	24	89	141	78	99	15	1.485	36.8	1.9	36.16	138	5.4	149	9910	14.5	43.3	473
771	168	1.59	18.67	55	1	5	1	0	0	1	1	0	0	0	2	0	1	0	0	0	4	0	0	3	0	0	0		0	0	3	37.8	28	116	166	59	94.67	15	0.43	13.7	3.7	18.22	138	4.3	6	9580	7	21.8	179
104	157	1.53	21.91	69	1	2	1	0	0	1	1	0	0	0	1	0	0	0	0	0	1	0	0	0	0	0	1	0	1	0	2	36.8	20	62	130	90	103.33	15	0.34	20.9	1.67	43.08	141	5.2	17	6260	12.4	37.7	155
111	158.8	1.56	22.17	60	2	9	2	0	0	1	1	0	1	0	2	0	0	0	0	0	2	0	0	6	6	0	0	0	1	0	2	36.4	20	88	167	95	119	15	0.49	56.4	4.6	11.01	140	4.8	12	6020	10.2	30.8	154
94	151	1.47	23.24	65	2	1	1	0	0	0	0	0	1	0	0	0	0	0	0	0	0	0	0	3	6	0	1	1	1	1	4	37.2	18	68	120	54	76	15	0.98	68.9	2.1	24.89	137	5.4	23	4650	8.9	27.3	133
108	153	1.47	22	55.9	2	12	1	0	0	1	0	0	1	0	1	0	1	0	0	0	6	0	4	6	6	0	0	0	1	0	4	36.7	14	95	169	72	104.3	15	0.28	102.2	8.5	5.05	129	3.3	161	7980	7.7	22.2	290
110	164	1.65	22.31	62.2	1	1	1	1	0	0	0	0	0	0	1	0	0	0	0	1	3	0	8.5	1	18	5	0	0	1	0	2	35	13	69	108	71	83.33	15	0.43	21.5	0.9	91.49	139	4.2	25	13250	12.7	38.6	231
166	145	1.45	25.78	76.5	2	2	7	0	0	0	0	0	0	0	1	0	1	0	0	0	6	0	2	3	0	0	1	0	1	0	4	36.9	18	84	143	85	104.3	15	0.7	17.5	1.6	32.96	131	4.3	26	7180	12	35.2	238
114	164.8	1.59	19.96	43.8	1	3	1	0	1	0	0	0	0	0	3	0	0	0	0	0	2	0	0	0	0	0	0	0	1	0	2	36.2	20	95	115	46	69	15	3.86	17.7	1.1	67.62	138	3.6	53	5010	9.6	31	225
768	162	1.58	21.22	68	1	2	2	0	0	1	1	0	0	0	1	0	1	0	0	0	3	0	0	0	0	0	0		0	0	0	36	20	82	146	82	103.33	15	0.31	60.1	7.5	8.06	136	6	33	9850	11.8	36	260
117	174	1.63	17.47	45	1	4	1	1	0	1	0	0	0	0	1	0	0	0	0	0	1	0	0	3	12	0	1	1	1	1	2	37.2	18	86	128	70	89.33	15	2.44	24.8	2.23	31.12	138	6.2	5331	14750	12.2	36.4	246
122	163	1.56	20.06	78	1	9	1	0	0	1	1	0	1	0	2	1	0	0	0	1	3	0	0	0	12	0	0	1	1	1	2	36.8	20	93	124	83	96.67	15	1.76	77	2.25	31.27	131	3.7	26.3333	5580	12.8	39.3	110
97	160	1.56	21.48	31	2	5	6	0	0	0	0	0	0	0	2	0	0	0	0	0	1	0	0	0	0	0	1	0	1	0	2	36.8	24	88	117	70	85.67	15	1	12	1	57.93	135	4	17	6910	14.4	42.4	282
152	165	1.65	21.67	61	1	12	1	0	0	1	1	0	0	0	2	0	0	0	0	0	2	0	0	0	6	0	0	0	1	0	0	36.5	18	88	126	72	90	15	0.66	65	7.2	8.36	140	3.6	12	7130	8.6	27.2	227
127	132	1.28	27.55	82	2	8	1	0	0	1	1	0	0	0	2	0	0	0	0	0	2	0	0	12	15	2	1	0	1	0	2	36	23	65	114	54	74	15	0.59	64.7	2	25.37	126	4.3	34	6310	9	26.3	138
497	162	1.74	26.56	77.8	1	1	1	1	0	1	1	0	1	1	2	0	1	0	0	0	10	0	3	3	3	0	1	0	1	0	3	36.2	18	70	180	89	119.3	15	0.41	55.9	5.6	10.7	138	5.1	14	8160	11	34.2	274
272	168.7	1.61	18.97	73	1	6	2	0	0	0	0	0	0	0	1	0	0	0	0	1	0	0	2	6	0	0	0	1	1	1	4	36	24	76	129	73	91.67	15	0.34	16.8	1.1	67.1	138	5.1	14	7370	11.9	36.7	262
138	163	1.59	20.96	24	2	3	1	1	0	0	0	0	0	0	3	0	0	0	0	0	7	0	0	0	0	0	1	0	1	0	2	35.8	22	78	90	60	70	15	0.4	50.6	1.9	34.82	122	4.8	209	8540	11.1	34	315
140	165	1.51	17.63	83	1	2	1	0	0	0	1	0	1	0	3	0	0	0	0	0	1	3.5	2	0	42	0	0	0	1	0	2	36	20	78	157	61	93	15	0.53	30.5	1.8	39.62	117	5.3	47	13720	11	32	234
333	159.5	1.68	25.9	51.7	1	1	5	0	0	0	1	0	1	0	2	0	0	1	0	1	5	0	2.5	0	12	0	1	0	1	0	3	36.8	20	88	200	130	153.3	15	0.68	44	2.6	29.35	137	4	28	6370	11.4	35.8	269
174	159.6	1.57	21.98	76	1	1	1	0	0	0	0	0	0	0	2	0	0	0	0	1	1	0	0	6	6	0	0	0	1	0	2	36.8	24	92	124	68	86.67	15	2.03	44.5	2	34.89	141	5.4	43	3240	11.1	34.4	95
190	157	1.55	22.48	77	2	1	2	0	0	0	1	0	0	0	2	0	0	0	0	0	1	0	0	6	12	0	1	0	1	0	0	36.2	14	98	164	55	91.33	15	0.52	81.2	3.8	12.41	145	3.7	23	7840	9.7	29.7	171
269	157	1.55	22.72	78	1	2	1	0	0	1	1	0	0	0	1	0	0	0	0	0	1	0	0	3	0	0	0	0	1	0	2	36.8	20	84	132	78	96	15	0.68	67.7	6.5	9.51	140	5.7	24	9750	9.2	28.9	240
149	166	1.61	20.25	43	1	14	1	1	0	0	1	0	1	0	4	0	0	0	0	0	1	0	0	8	24	6	0	1	1	1	3	37.2	22	108	77	66	69.67	15	0.94	21.9	1.1	68.63	134	3.7	34	8800	10.8	32	229
245	165	1.57	19.28	65	1	9	1	0	0	1	0	1	1	0	2	0	0	0	0	0	2	0	0	0	0	0	1	0	1	0	2	36.3	16	98	143	74	97	15	0.79	15.5	1.2	64.19	133	4	123	8750	12.4	36.1	240
195	163	1.6	21.08	76	1	6	2	0	0	1	0	0	0	0	1	0	0	0	0	0	1	0	0	3	12	0	0	0	1	0	2	36.2	20	84	140	80	100	15	1.115	12.6	1.1	79	131	4.1	57	5360	12.5	38	173
161	163	1.6	21.27	59	1	7	1	0	0	1	0	0	0	0	2	0	0	0	0	0	2	0	4	6	6	0	1	0	1	0	2	36.8	23	74	104	78	86.67	15	4.02	32.1	1.2	72.41	131	3.7	40	6490	15.7	44.8	122
212	151.8	1.54	25.08	59	1	1	2	0	0	1	1	0	0	0	2	0	0	0	0	0	2	4	0	12	12	0	0	0	1	0	2	36.8	18	82	142	70	94	15	2.22	33.3	1.4	54.23	141	4	29	3820	10.3	33.1	158
230	150	1.45	22.98	77	2	4	2	0	0	1	1	0	0	0	2	0	0	0	0	0	2	0	0	3	6	0	1	0	1	0	2	35.4	28	76	106	73	84	15	1.02	85.3	2.3	23.23	132	4.2	212	10530	10	30.7	225
191	163	1.61	21.45	72	1	4	1	0	0	1	1	0	0	0	2	0	0	0	0	0	2	0	0	0	0	0	1	1	1	1	2	36.1	18	56	170	90	116.67	15	1.02	17.2	1.1	70.14	137	4.4	35	6830	13.2	39.4	206
167	166.1	1.64	20.88	80.1	1	8	4	0	0	1	1	0	0	0	1	1	1	1	0	0	10	0	9	3	12	6	1		0	0	2	36.4	18	77	156	70	98.67	15	0.71	40.9	4	16.42	133	4.2	11	5050	9.6	29.5	231
385	159	1.58	22.7	70	1	3	2	0	0	0	0	0	1	0	1	0	0	0	0	0	0	0	0	3	6	0	1	0	1	0	3	36.4	20	100	129	74	92.33	15	2.7	22	1.5	47.74	142	5.4	32	5370	13.9	42.7	113
178	168	1.65	20.34	44	1	9	1	0	0	0	0	0	0	0	1	0	0	0	0	0	6	0	0	2	12	0	1	0	1	0	2	36	16	92	116	89	98	15	0.73	63.6	2.7	27.55	137	5.4	88.6667	8530	11.2	33.4	262
220	161	1.61	22.61	48	1	1	2	0	0	1	1	0	0	0	1	0	0	0	0	0	1	0	0	3	0	0	1	0	1	0	0	36.4	14	82	140	80	100	15	0.1	21.3	1.64	45.21	141	5.5	13	9330	11.4	34.2	344
172	154	1.51	23.02	73	2	1	2	0	0	1	1	0	1	0	3	0	0	0	0	0	2	0	0	0	12	24	1	1	0	1	3	36.1	23	76	151	78	102.33	15	0.84	45.9	3.1	15.53	140	4.9	16	7880	9.3	30.2	161
197	162	1.64	22.86	71	1	7	2	0	0	0	0	0	0	0	2	0	0	0	0	1	1	0	0	0	6	0	1	1	0	1	2	36	18	64	138	76	96.67	15	2.6	38.1	1.4	64.14	125	4.5	36	6350	13.6	39.8	99
198	165.2	1.51	17.48	28	1	1	1	0	0	0	1	0	0	0	3	0	0	0	0	0	1	0	4.5	3	12	0	1	0	1	0	2	36.2	19	80	92	63	72.67	15	1.52	62.1	1.2	63.99	132	4.2	17	4570	19.2	60	80
199	163	1.61	21.6	68	1	1	3	0	0	1	1	0	0	0	1	0	0	0	0	0	1	0	0	0	6	0	1	0	1	0	0	36.4	14	66	160	90	113.33	15	0.5	81.9	7.8	7.29	137	6	18	10800	7.2	23.4	602
217	168	1.7	21.97	49	1	4	1	0	0	1	0	0	0	0	4	0	0	0	0	0	2	0	0	3	12	1	1	0	1	0	2	36.8	18	96	98	78	84.67	15	1.85	55.8	4.1	16.43	134	4.7	43	6190	15.7	46.3	167
202	146	1.48	26.74	64	2	3	1	0	0	1	1	0	0	0	1	0	0	0	0	0	1	0	0	0	6	0	0	0	1	0	3	36.2	20	80	120	80	93.33	15	0.4	30	5.2	8.69	129	4.1	13	8210	10.1	30.6	198
265	160	1.6	22.66	77	1	2	1	0	0	1	1	0	1	0	2	0	0	0	0	0	2	0	0	3	0	0	1	0	1	0	2	35.4	18	74	96	36	56	15	1.27	23	0.9	93.12	140	4	428	6420	13.8	41.6	164
216	175	1.71	19.17	74	1	10	1	0	0	1	0	1	0	0	2	0	0	0	0	0	2	0	0	6	12	6	1	0	1	0	2	36.1	20	64	103	71	81.67	15	5.6	49.1	1.8	42.84	125	5.8	38	5100	10.3	30.6	133
240	155	1.58	24.68	79	2	2	4	1	0	1	1	0	1	0	2	0	0	0	0	0	2	0	2	0	6	0	1	0	1	0	2	35.8	24	98	162	93	116	15	1.31	32.4	1.1	52.98	137	4.1	20.5	8930	12.5	32.8	328
258	166	1.65	21.37	50	1	12	2	0	0	0	0	0	1	0	3	0	0	0	0	0	1	0	0	3	12	0	1	0	1	0	2	35.8	18	68	108	66	80	15	1.57	63.4	1.2	63.26	128	3.6	28	6500	14.6	43.3	255
42	151.2	1.43	21.39	57.3	2	1	6	0	0	0	1	0	0	0	2	0	0	0	0	0	3	0	6	0	6	0	1	0	1	0	2	36.9	18	69	133	70	91	15	1.26	46.6	1.7	32.26	138	3.7	20	5760	9.6	31.1	281
337	170	1.59	17.99	83	1	4	4	0	0	1	0	0	0	0	2	0	0	0	0	0	2	0	0	4.5	12	0	1	0	1	0	2	37.4	22	76	120	60	80	15	0.94	25.4	1.09	71.94	140	4.2	19	5330	14.4	53.4	172
227	165	1.65	21.93	85	1	6	1	0	0	0	1	0	1	0	2	0	0	0	0	0	1	0	0	6	0	0	0	0	1	0	4	35.6	16	92	147	58	87.67	15	0.46	102.6	3.1	24.09	142	4.4	20	8410	11.9	35.8	340
192	143	1.49	29.24	71	2	2	2	0	0	0	1	1	0	0	3	0	0	0	0	0	1	0	0	0	24	0	1	1	0	1	0	37.1	21	116	109	64	79	15	1.73	18.3	1.4	38.86	138	3	96	5160	11.2	35	87
259	154	1.58	25.59	72	1	2	3	1	0	0	1	0	0	0	2	0	0	0	0	0	1	0	0	0	0	0	1	0	1	0	2	36	16	62	106	69	81.33	15	0.56	18	1.4	52.65	134	4	25.6667	8440	17.4	51	172
341	146	1.51	27.82	86.6	2	1	3	0	0	0	1	0	0	0	1	0	0	0	0	0	5	0	1	0	0	0	1	0	1	0	3	36.4	18	56	169	77	107.6	15	0.51	24.6	1.3	40.83	139	3.9	20	7840	11.3	34.5	274
239	152	1.57	26.23	66	2	2	1	0	0	1	0	0	0	0	3	0	0	0	0	0	2	0	2	6	12	0	1	0	1	0	3	37.1	20	86	130	80	96.67	15	0.98	18.2	1.1	50.93	136	3.9	88	5860	10.6	33.8	114
275	150	1.57	27.56	65	2	2	1	0	0	1	1	0	0	0	1	0	0	0	0	0	1	0	0	3	0	0	1	0	1	0	2	37.2	24	102	136	85	102	15	0.64	54	4.1	11.72	136	3.7	73.3333	8570	11	34.4	169
243	158	1.65	25.64	62	1	1	1	0	0	1	1	0	0	0	2	0	0	0	0	0	2	4	0	0	0	0	1	0	1	0	3	36.8	18	86	150	90	110	15	1.125	91.3	7.7	7.56	128	5.7	258	14140	14.6	32.8	313
249	154.2	1.54	23.64	68	1	7	1	0	0	0	1	0	1	0	3	0	0	0	0	0	1	0	0	0	6	0	1	1	0	1	2	35.6	18	80	90	54	66	15	2.89	41.8	1.9	36.82	134	3.5	30	3360	9.9	31.2	105
251	158	1.55	22.03	76	1	1	1	0	0	1	1	0	0	0	2	0	0	0	0	0	2	0	0	0	0	0	0	0	1	0	2	35.6	20	68	124	74	90.67	15	0.77	25	1.8	40.71	138	4.1	29	7550	13.9	42.6	342
222	160.2	1.62	23.26	63.8	2	5	1	0	0	1	1	0	0	0	1	0	1	0	0	0	6	0	0	0	0	0	0	0	1	0	0	37.2	12	70	161	71	101	15	0.44	76.8	5.3	8.49	140	4.7	21	13130	8.8	26.2	301
247	153	1.62	27.77	61.3	2	3	1	0	0	1	1	0	1	0	3	0	1	0	0	0	9	0	5	0	6	0	1	0	1	0	4	36.7	20	98	173	67	102.3	15	0.69	52	3.63	13.24	134	4.2	21.6667	6800	10.8	33.4	175
293	166	1.47	16.33	58.1	1	1	4	1	1	0	0	0	0	0	2	0	0	0	0	0	3	0	4	3	3	6	0	0	1	0	1	37.1	25	95	97	63	74.33	15	1.74	22	1	81.29	141	3.7	110	7540	13.9	41.2	208
237	160	1.64	24.18	55	2	4	1	0	0	1	0	0	0	0	2	0	0	0	0	0	2	0	0	3	10	0	1	0	1	0	2	36.1	24	84	88	47	60.67	15	3.88	30.6	1.3	43.97	134	4.4	31	8690	11.4	37.6	187
274	168	1.64	20.02	53	1	6	1	0	0	1	0	0	0	0	0	0	0	0	0	0	1	0	0	4.5	12	5	0	0	1	0	2	36.7	12	68	76	36	49.33	15	3.3	18.6	1	79.71	137	4.7	33	3600	12.6	37	85
276	158.35	1.585	23.13	62	2	2	1	0	0	0	1	0	0	0	3	0	0	0	0	0	1	0	0	3	6	0	1	1	0	1	2	36.2	20	92	142	79	100	15	0.775	55.5	3.2	16.1	137	3.9	13	8860	10.4	33.4	246
284	164	1.7	23.94	59	1	14	5	1	0	0	0	0	1	0	4	0	0	0	0	0	1	0	8	0	0	0	1	1	1	1	3	36.8	22	68	110	70	83.33	15	2.6	19	1.2	61.16	139	3.9	33	10470	16.4	49.5	166
296	154	1.6	26.14	59	2	1	1	0	0	1	0	0	0	0	1	0	0	0	0	0	1	2	0	6	0	0	1	0	1	0	2	36.2	20	84	138	80	99.33	15	0.3	15.2	1	73.69	144	4.6	21	9900	11.5	33.2	231
279	165	1.53	18.37	59	1	3	1	0	0	1	1	0	0	0	1	0	0	0	0	0	1	0	0	0	12	0	1	0	1	0	2	36.3	18	80	138	82	100.67	15	1.3	81.9	5.8	11.96	139	4.3	24	5900	8.1	24.7	141
283	165	1.7	23.29	74	1	1	1	1	0	1	1	0	1	0	2	0	0	0	0	1	2	0	0	6	12	0	1	0	1	0	2	36.8	18	108	124	72	89.33	15	1.19	47.9	1.9	38.76	132	4.7	27	7620	9.7	29.2	214
223	165	1.62	20.94	70.6	1	6	1	0	1	0	1	0	1	1	1	0	1	0	0	0	8	0	2	0	12	0	0	0	1	0	2	37.1	20	128	119	52	74.33	15	0.46	12.3	1.51	49.24	133	5.1	15	21840	17.7	51.8	216
266	159	1.64	24.76	55	2	1	4	1	0	1	0	0	0	0	2	0	0	0	0	0	2	0	0	3	6	6	1	0	1	0	3	36.2	19	92	108	70	82.67	15	5.33	17.2	0.6	104.45	134	4.1	30	4060	11.8	35.3	101
323	159	1.65	24.88	69	1	1	1	0	0	0	1	0	1	0	2	0	0	0	0	0	1	0	0	4	12	0	0	1	1	1	0	36.4	17	78	138	68	91.33	15	2.34	47.9	2.4	30.86	134	3.2	39	6350	12.4	36.1	179
298	172.5	1.78	22.18	22	1	8	1	0	0	1	0	0	0	0	1	0	0	0	0	0	1	0	0	0	12	0	1	0	1	0	2	38	23	128	117	70	85.67	15	1.455	14.1	0.7	133.44	142	3.9	13	9490	9.8	29.8	160
406	170	1.77	22.98	70.6	1	12	1	0	0	0	0	0	1	1	3	0	0	1	0	0	8	0	0	0	0	0	1		0	0	0	36.7	21	75	160	70	100	15	0.545	25.5	3.1	21.4	139	3.7	20	4700	9.8	28	141
209	151	1.59	27.76	78	2	5	1	0	0	1	1	0	0	0	0	0	0	0	0	0	1	3	0	12	12	0	1	0	1	0	2	37.2	20	84	129	64	85.67	15	1.1	11.6	1	60.32	140	2.8	56	8790	11.6	34.2	80
378	170.9	1.74	21.71	51	1	5	2	0	0	1	0	0	0	0	4	0	0	0	0	0	2	0	0	3	6	0	1	0	1	0	2	36	20	60	104	75	84.67	15	2.56	14.3	0.9	88.16	137	3.5	18	6770	12.4	39.8	201
312	157.2	1.64	25.66	63	1	1	1	0	0	0	1	0	0	0	1	0	0	0	0	0	0	0	0	5	12	12	1	0	1	0	2	36.9	16	68	112	73	86	15	1.2	21.6	1.3	58.83	140	4.2	26	5380	13.9	49	379
557	163.8	1.68	23.29	36	1	2	1	0	0	1	0	0	0	0	3	0	0	0	0	0	2	0	0	18	24	0	1	0	1	0	2	36.2	18	96	130	60	83.33	15	1.43	28	1.3	56.31	135	6.3	64	7090	19.3	54.8	237
791	157	1.64	25.88	55	2	6	1	0	0	1	1	0	0	0	0	0	1	0	0	0	3	0	0	3	0	0	0		0	0	3	37	20	80	150	80	103.33	15	0.2	35.4	5.3	8.55	138	3.8	35	7490	10	33.1	167
271	162	1.67	24.01	71	2	6	1	0	0	1	1	0	0	0	0	0	0	0	0	0	1	0	0	3	0	0	1	0	1	0	0	35.6	20	74	147	51	83	15	0.19	116.7	5.7	7.75	134	6.3	58	8780	10.1	30	308
268	165	1.7	23.51	72	1	1	4	0	0	1	1	0	0	0	1	0	0	0	0	0	1	0	0	0	6	0	1	0	1	0	4	36.2	19	78	151	105	120.33	15	0.45	42.8	3.2	20.07	143	3.8	55	7840	11.4	36.8	208
793	167	1.65	20.8	68	1	1	1	0	0	1	0	0	1	0	3	0	1	0	0	0	4	0	0	3	6	0	0		0	0	3	36.2	20	104	133	69	90.33	15	1.005	65	8	7.05	133	6.3	126	11450	9.1	28	92
460	168	1.73	22.85	75	1	2	2	0	0	0	1	0	1	0	2	0	0	0	0	1	1	0	0	3	6	0	1	0	1	0	4	35.2	20	96	164	46	85.33	15	0.53	31	1.9	48.27	139	5.1	13	8300	9	29	244
330	168	1.72	22.5	72	1	4	7	0	0	0	1	0	0	0	1	0	0	0	0	0	0	0	0	0	0	0	0	1	0	1	0	36.2	22.5	92	143	93	109.67	15	0.5	11.7	1.2	65.21	130	4.6	32	3450	10.7	31.2	223
412	168	1.73	22.92	73	1	1	2	0	0	1	1	0	0	0	1	0	0	0	0	0	1	0	0	3	0	0	0	0	1	0	0	36.7	22	80	110	70	83.33	15	1	33.1	6.4	9.48	144	5.4	13	5430	10.4	31.1	308
362	162	1.65	23.24	84	1	2	1	0	0	1	1	0	0	0	0	0	0	0	0	0	1	0	0	6	9	3	1	0	1	0	2	37.2	18	64	120	70	86.67	15	0.27	32.1	1.41	57.56	138	4.6	19	6870	10.5	31.2	138
354	165	1.72	23.88	72.4	1	10	2	0	0	1	1	0	1	0	2	0	1	0	0	0	10	0	8	0	12	0	1	0	1	0	3	36.3	24	66	140	60	86.67	15	0.51	52.6	1.9	42.15	140	4.3	26.5	11670	8.3	25.1	112
345	150	1.56	27.11	72	2	3	1	0	0	1	1	0	0	0	2	0	0	0	0	0	2	0	0	6	6	0	1	0	1	0	2	37.4	22	102	121	62	81.67	15	0.58	36.7	1.47	39.37	132	5.39	67	16590	11.4	34.2	296
359	170	1.75	22.35	86	1	5	1	0	0	1	0	0	0	0	2	0	0	0	0	0	2	0	0	3	3	0	1	0	1	0	2	36.8	18	98	125	61	82.33	15	0.38	82.6	5.32	12.37	135	6.28	25	8300	8.2	25.1	242
452	170	1.76	22.84	65	1	1	1	1	0	1	1	0	0	0	1	0	0	0	0	0	1	0	0	0	0	0	1	0	1	0	2	36.4	18	68	128	85	99.33	15	0.78	15.3	1.2	63.99	138	4.1	16	7670	14.6	43.6	229
472	168	1.75	23.38	80	1	1	5	0	0	1	1	0	0	0	1	0	0	0	0	0	1	0	0	3	0	0	1	0	1	0	2	36.5	16	70	156	66	96	15	0.6	20.4	2.3	28.87	140	4.4	30	5690	8.1	25.7	276
467	165	1.72	23.88	51	2	2	1	1	0	1	1	0	0	0	1	0	0	0	0	0	1	0	0	3	3	0	1	0	1	0	2	36.4	20	116	147	80	102.33	15	0.53	35.8	1.1	50.8	132	4.7	83	6850	12.2	36.4	195
396	161.5	1.7	25.34	84	1	10	2	0	0	0	1	0	1	0	2	0	0	0	0	0	1	0	6.5	1.5	6	0	1	1	0	1	0	35.9	21	104	83	46	58.33	15	0.81	28.9	1.6	46.94	137	4	45	5680	9.9	31.7	228
398	150	1.62	29.56	50	2	7	2	0	0	1	1	0	1	0	1	0	0	1	0	0	2	0	0	0	12	0	0	0	1	0	3	36.8	25	88	208	97	134	15	0.46	30	2.11	25.39	145	4.4	15	9220	10.8	32.3	316
797	172	1.76	21.63	72	1	7	1	0	0	1	1	0	0	0	2	0	1	0	0	0	4	0	0	3	3	0	0		0	0	3	36.2	22	72	150	74	99.33	15	0.975	99.1	8	7.15	136	3.6	16	11280	8.6	25.8	99
520	170	1.77	23.01	21	1	8	1	0	0	1	0	0	0	0	2	0	0	0	0	0	2	0	0	6	12	0	0	0	1	0	3	37.2	22	56	129	87	101	15	0.92	13.1	1.1	75.31	139	4.7	31	5410	16.8	49.4	159
447	165	1.75	24.98	74	1	3	1	0	0	0	1	0	1	0	2	0	0	0	0	0	1	0	0	0	6	0	1		0	0	3	36.4	20	68	144	63	90	15	0.51	62.5	2.1	33.86	132	5.1	13	9150	14.1	40.7	285
399	146.5	1.53	28.24	60	2	2	1	1	0	1	1	0	0	0	0	0	0	0	0	0	1	0	0	6	6	0	1	0	1	0	2	36.2	16	80	120	82	94.67	15	1.8	19.3	4	12.4	146	3.8	504	7340	14.1	54.2	194
300	154	1.59	25.76	69	2	3	2	0	0	1	1	0	0	0	1	0	0	0	0	0	1	0	0	0	6	0	1	1	1	1	2	36.2	20	96	136	74	94.67	15	0.56	11.6	0.64	105.27	130	4	34	7890	10.9	31.4	325
458	165	1.75	25.05	65	1	1	2	0	0	1	1	0	1	0	3	0	0	0	0	0	2	0	0	0	12	0	1	0	1	0	0	36	14	108	203	94	130.33	15	0.39	52.6	3.7	17.11	136.1	6.07	32	7700	9.2	26.8	110
292	168	1.81	25.3	39	1	9	6	0	0	0	0	0	1	0	2	0	0	0	0	1	1	0	0	6	12	0	0	1	0	1	3	36.4	20	94	84	74	77.33	15	8.21	62.4	2	36.64	134	4.6	134	6960	13.9	43.4	187
615	152	1.66	29.86	73	2	1	1	0	0	0	1	0	0	0	1	0	0	0	0	0	0	0	0	6	6	0	1	0	1	0	2	36.8	18	76	134	70	91.33	15	0.87	29	1.1	54.22	143	4.1	13	7380	13.3	40.2	150
426	177.2	1.83	21.4	31	1	1	3	0	0	1	0	0	0	0	2	0	0	0	0	0	2	0	0	6	10	5	0	0	1	0	2	36	26	62	130	90	103.33	15	1.48	15.8	1.2	76.9	139	3.9	182	6160	15.8	44.9	242
577	153.8	1.67	29.3	71	2	1	1	0	0	0	1	0	0	0	1	0	0	0	0	0	0	0	7	2	36	0	0	0	1	0	2	35.4	18	65	141	92	108.33	15	0.91	13.3	0.8	74.12	140	4.1	31	5700	12.3	38	132
397	160	1.71	26.72	61	1	3	2	0	0	1	1	0	0	0	1	0	0	0	0	0	1	0	0	3	6	0	1	0	1	0	2	36.5	20	84	140	70	93.33	15	1.7	96.8	3.5	19.8	129	3.8	53	14110	10.5	32.6	394
580	156.3	1.7	28.45	76	2	13	3	0	0	1	1	0	1	0	2	0	0	0	0	0	2	0	0	2	12	0	1	0	1	0	2	36	18	66	145	102	116.33	15	1.16	18.2	0.9	70.73	142	4.7	137	6300	12.4	36.9	2450
514	165	1.77	25.71	71	1	1	2	0	0	1	1	0	1	0	3	0	0	1	0	0	3	0	0	0	0	0	0	1	1	1	0	36.6	18	84	140	80	100	15	0.79	41.5	3.4	19.24	133	4.3	20	8810	12.2	40.1	272
633	167	1.89	28.54	55	1	14	4	0	0	1	1	0	0	0	3	0	0	0	0	0	2	0	0	6	6	0	1	1	1	1	2	36.2	16	88	141	100	113.67	15	0.81	47	2.2	33.84	132	2.9	58	2860	11.4	34.4	79
598	167	1.76	24.38	57	2	1	1	0	0	1	1	0	0	0	1	0	0	0	0	0	1	0	0	0	0	0	1	0	1	0	2	36.2	14	74	136	64	88	15	0.5	16.9	1.2	51.87	142	3.8	88	7640	15.6	46.5	200
484	166	1.77	25.29	47	2	2	2	0	0	1	1	0	1	0	3	0	0	0	0	1	2	0	0	6	24	12	0	1	0	1	2	35.7	15	87	130	80	96.67	15	0.28	36.6	1.3	45.54	130	4	24	10370	14.6	44.5	373
525	170	1.84	25.12	51	1	4	2	0	0	0	0	0	0	0	2	0	0	0	0	1	1	0	0	3	12	0	0	0	1	0	4	36.3	24	120	107	73	84.33	15	3.43	58.4	1.9	37.01	129	4.4	42.5	15620	11.6	30.6	258
547	171	1.71	20.86	74.4	1	6	1	0	0	1	1	0	0	0	1	0	1	0	0	0	7	3	33	30	60	12	0	0	1	0	3	36.2	18	69	162	79	106.6	15	0.67	19.9	1	82.15	134	4.2	22	6390	13.5	37.8	127
498	157	1.67	27.1	71.9	2	4	1	0	1	1	1	0	0	0	1	0	0	0	0	0	5	0	4	6	6	0	0	0	1	0	1	36.9	28	84	152	62	92	15	0.87	25	0.89	67.45	144	4.5	10	2330	9.5	31.29	143
500	165	1.79	26.3	66	1	1	1	1	0	0	0	0	0	0	1	0	0	0	0	1	0	0	0	3	12	0	1	0	1	0	2	36.3	16	77	143	83	103	15	0.745	15.2	1	112.32	135	4.2	21.5	7500	15.8	47.3	201
478	169	1.84	25.73	74	1	1	3	0	0	1	1	0	0	0	2	0	0	0	0	0	2	0	0	3	0	0	1	0	1	0	0	36.5	18	68	150	68	95.33	15	0.7	31.8	3.3	21.37	137	4.1	23	6460	13.1	39.5	194
501	153.4	1.63	27.66	12	1	2	2	0	0	1	0	0	0	0	2	0	0	0	0	0	2	0	0	6	6	0	1	0	1	0	2	37	22	96	120	80	93.33	15	0.7	11.1	1	77.42	138	3.8	24	6710	11.3	31.4	283
692	174	2.11	32.07	33.9	1	1	1	1	0	0	0	0	0	0	0	0	0	0	0	1	0	0	2	0	0	0	0	0	1	0	1	38.7	39	160	110	79	89.33	15	0.32	26	1.36	59.7	133.8	3.58	444	21850	16.5	47.1	221
503	157	1.64	26.01	75	1	2	1	1	0	0	1	0	1	0	2	0	0	0	0	0	1	0	0	6	12	0	0	0	1	0	2	36.4	22	102	145	84	104.33	15	0.49	17.5	1.2	67.58	142	3.7	61	10870	12.8	38.5	168
628	166.8	1.83	26.6	69	1	1	1	0	0	0	0	0	1	0	1	0	0	0	0	1	0	0	0	6	18	0	1	0	1	0	2	37	18	62	126	74	91.33	15	0.77	24.7	1.6	46.94	137	4.1	27	8780	14.4	42.8	188
508	167	1.83	26.46	63	1	1	1	0	0	1	1	0	0	0	2	0	0	0	0	0	2	2	0	3	12	0	1	0	1	0	0	37.2	20	65	120	70	86.67	15	0.1	49.2	3.11	22.35	138	5.8	11	7540	10.9	32	216
505	150	1.68	32.31	52	2	11	1	0	0	1	1	0	0	0	0	0	0	0	0	0	1	0	0	6	0	0	1	0	1	0	2	37.8	16	80	140	90	106.67	15	0.5	86.1	3.1	16.24	140	4.4	15	11450	9.5	28.4	427
511	168	1.77	24.09	69	1	1	1	1	0	1	1	0	0	0	1	0	0	0	0	0	1	0	0	3	6	0	1	0	1	0	2	36.8	22	90	83	60	67.67	15	0.8	28.2	1.56	54.1	136	4.7	251	11610	15.9	47	142
808	170	1.83	24.91	69	1	9	1	0	0	1	0	0	0	0	1	0	1	0	0	0	3	0	0	3	6	0	0		0	0	2	36	22	76	108	67	80.67	15	0.19	82.2	10.4	5.29	138	4.9	22	5180	9.9	30.4	164
524	168	1.79	24.62	50	1	3	1	0	0	1	1	0	1	0	2	0	0	0	0	0	2	0	1	6	6	0	0		0	0	3	36.4	26	86	130	84	99.33	15	1.97	38.4	2.3	32.02	138	4.3	22	11800	11.3	35.5	330
559	165	1.83	27.92	81	1	4	1	1	0	1	1	0	0	0	2	0	0	0	0	0	2	1	0	0	0	0	1	0	1	0	2	37.3	14	91	104	42	62.67	15	1.43	82.7	3.18	20.6	144	3.4	167	8440	9.4	29.2	42
530	158	1.78	30.64	66	2	1	1	0	0	1	1	0	0	0	1	0	0	0	0	0	1	0	0	6	6	0	1	0	1	0	2	37.7	16	96	90	54	66	15	3.13	10.5	0.93	63.11	142	4.3	65	9580	13.1	37.8	138
549	171	1.81	23.73	56	1	1	1	0	0	0	0	0	0	0	2	0	0	0	0	0	1	0	8	0	0	0	0	0	1	0	2	36.2	22	76	113	77	89	15	1.125	18.4	1.3	58.35	140	3.6	19	7800	14.2	47.8	218
815	170	1.85	25.67	53.7	1	2	1	0	0	0	0	0	0	0	0	0	0	0	0	0	5	0	0	0	0	0	0		0	0	3	36	18	70	161	68	99	15	0.37	77.3	13.4	4.17	135	5.7	13	9110	10.9	32.2	258
604	165	1.75	25.2	71	1	9	1	0	0	1	0	0	0	0	1	0	0	0	0	0	1	0	0	6	12	0	1	0	1	0	2	35.4	24	84	114	70	84.67	15	3.6	37.7	1.6	45.92	137	4.1	174	7540	14.4	42.4	83
560	172	1.91	26.37	71	1	4	1	0	0	1	0	0	0	0	1	0	0	0	0	0	1	3	0	3	9	0	1	0	1	0	2	36.2	14	78	132	74	93.33	15	0.5	12.4	0.6	146.12	136	4.2	58	6990	14.6	43.8	237
570	170	1.9	27.34	48	1	2	1	1	0	1	1	0	1	0	2	0	0	0	0	1	2	0	0	6	6	0	1	0	1	0	2	37.2	22	84	128	72	90.67	15	1.56	14.3	1.4	56.56	140	4	33	13580	12.6	37.2	541
571	173	1.87	24.69	52	1	1	1	0	0	1	1	0	0	0	1	0	0	0	0	0	1	5	0	0	6	0	1		0	0	0	36.6	14	56	140	100	113.33	15	0.6	38	1.4	67.35	143	4.3	123	6700	12.5	37.5	177
594	169	1.9	27.87	37	1	8	1	0	0	0	0	0	0	0	1	0	0	0	0	1	0	0	0	0	6	0	0	1	1	1	2	37.6	30	88	110	60	76.67	15	1.57	120	2.5	27.85	120	3.9	22.5	17310	5.5	15.9	62
599	170.7	1.83	24.37	44	1	7	1	0	0	1	0	0	0	0	2	0	0	0	0	0	2	0	0	3	24	24	1	0	1	0	2	36.6	19	66	120	80	93.33	15	0.73	15.4	1	77.01	139	3.7	21	6380	13.8	42.3	202
600	176.5	1.98	26.13	77	1	1	1	0	0	0	1	0	0	0	2	0	0	0	0	0	1	0	0	6	12	0	1	0	1	0	2	36.2	14	72	107	58	74.33	15	0.91	25.5	1.9	39.17	142	3.7	51	5340	11.8	36.8	167
609	161.8	1.85	30.79	67.3	1	1	1	0	0	1	1	0	1	0	1	0	0	0	0	0	5	0	1	0	6	0	1		0	0	4	36.9	18	84	126	68	87.33	15	0.6	22.5	1.1	74.42	135	4.7	35	9930	14.1	41.1	208
626	170	1.91	27.68	75.3	1	5	3	0	0	1	1	0	1	0	3	1	1	0	0	1	10	0	5	2	6	0	1		0	0	0	36.6	20	80	116	76	89.33	15	1.58	58	3.91	16.33	143	3.8	19	8830	10.1	31.2	190
620	170	1.92	28.03	38	1	1	4	1	0	1	1	0	0	0	2	0	0	0	0	0	2	0	0	3	6	0	1	0	1	0	2	36.5	20	102	140	90	106.67	15	0.76	18	0.6	137.44	135	3.7	31	10300	15.9	47.1	180
618	178	2.01	26.04	56	1	3	1	1	0	1	1	0	0	0	1	0	0	0	0	0	1	0	0	6	12	6	1	0	1	0	2	36.2	24	132	72	48	56	15	0.4	34.4	4.1	17.44	132	5.8	296	28790	17.4	50.3	258
643	163	1.87	30.49	72.7	1	2	1	0	0	0	1	0	1	0	1	0	1	0	1	0	9	0	3.5	0	12	0	1	0	1	0	4	36.3	20	76	221	92	135	15	0.56	33	1.83	40.31	140	3.5	18	5750	12.5	31.4	198
653	168	1.91	28.91	63.1	1	1	1	1	1	0	0	0	1	0	3	0	0	0	0	0	5	0	4	0	6	0	0	0	1	0	1	35	17	59	166	95	118.6	15	1.33	14	0.8	107.89	137	4.3	39	4140	9.75	29	140.5
647	159.5	1.87	33.06	60.2	1	1	2	0	0	1	1	0	1	1	1	1	1	0	0	0	10	0	0	0	0	0	1	0	1	0	4	35.3	17	80	142	75	97.33	15	0.38	50	2.9	25.37	139	4.5	27	4810	10	29.9	207
654	165	1.91	30.6	52	1	3	1	0	0	0	1	0	0	0	0	0	0	0	0	1	0	0	0	12	12	0	1		0	0	2	36	28	108	134	92	106	15	0.57	39.6	2.4	30.27	138	4.5	34	10280	13.2	41	209
694	174.3	2.04	29.2	47	1	5	4	0	0	0	1	0	1	0	2	0	0	0	0	1	1	0	0	3	0	0	0	0	1	0	4	36.8	16	60	128	73	91.33	15	0.55	19.4	1.2	70.71	139	3.5	26	13400	12.6	39.9	186
661	170	2.05	32.56	67	1	6	4	0	0	1	1	0	1	0	3	0	0	0	0	0	2	0	0	0	6	0	1	1	1	1	2	36.2	18	98	110	61	77.33	15	1.41	29.3	1.6	45.86	139	4.4	25	12110	14.4	43.3	135
680	168	2.01	32.45	56.7	1	3	3	0	0	1	1	0	0	0	2	0	1	0	0	0	12	0	1	0	0	0	1	1	0	1	1	37.2	22	85	131	75	93.67	15	2	42	1.83	41.16	135	4.5	48	8840	10.5	31.3	131
679	178	2.03	26.83	39	1	2	1	0	0	1	1	0	0	0	1	0	0	0	0	0	1	0	0	3	12	0	1	0	1	0	2	36.2	18	116	142	90	107.33	15	#NULL!	10.3	0.9	92.54	138	5	53	12550	16.1	46.8	240
[truncated: 85 more columns]
